# Supplementary material for: A Complex Investigation of LATP Ceramic Stability and LATP+PVDF Composite Membrane Performance: The Effect of Solvent in Tape-Casting Fabrication
Source: Membranes (Basel). 2023 Jan 26;13(2):155. doi: 10.3390/membranes13020155 (PMC9965718; doi:10.3390/membranes13020155)
Supplement: Supplementary file 1 [file membranes-13-00155-s001.zip]

Archive with 1 entries (1 files):
- membranes-2100758-supplementary.pdf
